# Supplementary material for: Islet NO-Synthases, extracellular NO and glucose-stimulated insulin secretion: Possible impact of neuronal NO-Synthase on the pentose phosphate pathway
Source: PLoS One. 2025 Jan 24;20(1):e0315126. doi: 10.1371/journal.pone.0315126 (PMC11760571; doi:10.1371/journal.pone.0315126)
Supplement: S1 File — (XLSX) [file pone.0315126.s001.xlsx]

## Sheet: Figure 1A
Figure 1A
		n1	n2	n3	n4	n5	n6
Glucose 1mM	nNOS	16.5	20.8	17.5	23.4	23
	iNOS	0	1.0	0	2.2	0
Glucose 4mM	nNOS	10.9	14.8	12.6	14.5
	iNOS	13	14.7	14.8	16.8
Glucose 7mM	nNOS	9.1	16.1	7.6	16.6	17.6	22.5
	iNOS	0	1	0.1	1.9	1	2.4
Glucose 12mM	nNOS	31.4	30.1	34.3	28.6
	iNOS	13.4	10.6	21.5	13
Glucose 20mM	nNOS	37.2	38.1	41.1	39.9	35.1
	iNOS	29.3	31.3	45.9	27.4	17.1

## Sheet: Figure 1B
Figure 1B
	n1	n2	n3	n4	n5	n6	n7	n8	n9	n10
Glucose 1mM	0.22	0.14	0.32	0.32	0.35
Glucose 4mM	0.16	0.12	0.1	0.18	0.39	0.25	0.15	0.18	0.27	0.4
Glucose 7mM	0.23	0.25	0.12	0.11	0.24	0.17	0.23
Glucose 12mM	2.14	2.46	1.99
Glucose 20mM	3.99	5.13	6	4.96	1.59	1.49

## Sheet: Figure 1C
Figure 1C: nNOS + iNOS activities and insulin secretion
nNOS and iNOS activities		n1	n2	n3	n4	n5	n6
Glucose 5mM	nNOS	21.7	15.2	16.2	15.5
	iNOS	0.7	0.13	0.4	0.8
Glucose 20mM	nNOS	24.6	26.5	19.2	32.1	25.9	24.3
	iNOS	36.1	19.8	38.6	29.7	47.6	20.5
Figure 1C: Glucose-stimulated insulin secretion
5 mM (cultured at 5G)		0.2	0.2	0.18	0.34	0.2	0.22
20 mM (cultured at 5G)		1.94	2.47	2.25	2.7	2.1	2.07
5 mM (cultured at 20G)		0.26	0.44	0.2	0.41	0.48	0.25
20 mM (cultured at 20G)		1.65	1.97	1.6	1.04	1.36	1.48

## Sheet: Figure 1D
Figure 2D
iNOS intensity cultured mouse islets
5G	1	0	0	0	0	0	0	0	0	0	0	8.8	15.2	7.7	9	2.78	4.88324
11,1G	136	133.4	142.6	123.7	128.3	132.4	132.4	112.7	123.9	114.3	121.7	120.9	128.3	132.3	126.8	127.313	8.04122
iNOS intensity cultured human islets
5G	6.8	1.4	1.1	0.12	1.7	6.8	5.3	0.5	1.5	1.5	0.6	0.5	1.7	0.5	0.7	2.048	2.2791
11,1G	124.9	158.7	109.4	100	122.9	118.8	100.2	98.1	94.9	101.8	117	95.4	109.1	138.9	142.1	115.48	19.1776

## Sheet: Figure 2A
Figure 2A
	n1	n2	n3	n4	n5	n6	n7
nNOS: 7G	9.1	16.1	7.6	16.6	17.6	22.5
nNOS: 20G	27.9	35.1	29.5	18.3	29	23.5	28.7
nNOS: 20G+L-NMMA (0.5mM)	21	22.6	30.6	31.1
nNOS: 20G+L-NMMA (5mM)	14	12	10	20
nNOS: 20G+L-NAME (0.5mM)	21	27.5	30.1	29.5
nNOS: 20G+L-NAME (5mM)	12.6	13	11.4	6.3	19.6	10.7
iNOS: 7G	0	0	0	0	0	0
iNOS: 20G	16.6	17.1	15.1	20.4	13.6	22.6	22
iNOS: 20G+L-NMMA (0.5mM)	25.4	16.8	34.9	27
iNOS: 20G+L-NMMA (5mM)	52	30	38	46
iNOS: 20G+L-NAME (0.5mM)	21	14.8	34.8	25.1
iNOS: 20G+L-NAME (5mM)	27.8	28	44	25.3	14.1	35.2

## Sheet: Figure 2B
Figure 2B
	n1	n2	n3	n4	n5	n6	n7
Glucose 7mM	0.12	0.11	0.24	0.17	0.23
Glucose 20mM	1.49	1.59	1.49	0.95	0.87	1.72	2.05
Glucose 20mM+L-NAME 0.5mM	1.22	1.29	2.3	2.45
Glucose 20mM+L-NAME 5mM	4.14	2.1	3.91	5.24	3.66	3.84
Glucose 20mM+L-NMMA 0.5mM	0.96	1.99	2.01	1.75
Glucose 20mM+L-NMMA 5mM	3.5	4.01	5.74	3.65

## Sheet: Figure 2C
Figure 2C
	n1	n2	n3	n4	n5	n6	n7	n8
Glucose 7mM	0.32	0.28	0.36	0.44	0.33
Glucose 20mM	3.3	4.1	3.8	3.8	4.4	4	2.1
Glucose 20mM+H3NO	2.4	1.1	1.8	2.1	1	1.3
Glucose 20mM+L-NMMA 5mM	6	5.5	5.2	3.8	8.2	7.7	4	5.2
Glucose 20mM+H3NO+L-NMMA 5mM	2.6	2.6	3.3	4.5	2.3	2.5

## Sheet: Figure 2D
Figure 2D
	n1	n2	n3	n4	n5	n6	n7	n8	n9	n10	n11	n12
Glucose 1mM+Dz+K+	1.04	0.91	0.88	1.12	1.01	0.95	0.94	0.95
Glucose 7mM+Dz+K+	0.89	0.96	0.88	0.86	1.55	1.34	1	1.11	1.72	1.07	0.88	1.19
Glucose 12mM+Dz+K+	4.37	4.34	2.85	4.18	4.37	3.24	3.44	3	2.28	3.64
Glucose 20mM+Dz+K+	6.56	6.72	7.26	7.96	8.62	8.62	8.63	7.48	8.67	8.75
	n1	n2	n3	n4	n5	n6	n7	n8	n9	n10
Glucose 1mM+Dz+K++L-NAME	1.25	1.18	1.2	0.96	1.04	1.19	1.2	1.15
Glucose 7mM+Dz+K++L-NAME	0.85	0.86	1	0.95	1.1	1.26	1.15	1.5	1.02	0.79	1.21	1.13
Glucose 12mM+Dz+K++L-NAME	7.63	7.36	8.93	8.2	8.7	9.3	8.71	8.15	7.19	8.2
Glucose 20mM+Dz+K++L-NAME	13.84	13.65	14.73	13.67	14.46	12.37	12.59	13.53	14.81	14.36

## Sheet: Figure 2E
Figure 2B: Glucose-Stimulated Insulin Secretion
	n1	n2	n3	n4	n5	n6	n7	n8	n9
Glucose 7mM	0.25	0.28	0.29	0.28	0.2	0.24	0.38	0.34
Glucose 7mM+DHEA	0.25	0.31	0.34	0.27	0.22	0.22	0.3	0.42
Glucose 20mM	2.39	2	2.19	2.13	2.45	2.2	2.32
Glucose 20mM+DHEA	1.29	1.19	1.22	1.11	1.64	1.6	1.17	1.42
Glucose 20mM+L-NAME	3.4	2.87	2.62	3.37	3.88	3.81	3.74
Glucose 20mM+L-NAME+DHEA	1.74	1.72	1.77	1.72	1.8	1.6	1.64
Glucose 7mM+D-glyceraldehyde	1.73	1.54	2.65	2.55	2.87	2	2.25	2.68
Glucose 7mM+D-glyceraldehyde+DHEA	0.82	0.87	0.98	1.01	0.99	0.93	1.1	1.2	0.95

## Sheet: Figure 3A
Figure 3A
	n1	n2	n3	n4	n5	n6	n7	n8
Glucose 20mM	3.43	5.94	4.1	3.07	3.36	3.66	3.9	5.89
Glucose 20mM+NO (0.02 uM)	4.84	4.2	3.33	5.16	4.71	4.09	4.92	5.46
Glucose 20mM+NO (0.2 uM)	5.74	2.97	4.46	5	4.92	3.58	5.34
Glucose 20mM+NO (2 uM)	7.3	6.8	6.65	6	3.49	7.28	4.63	5.87
Glucose 20mM+NO (20 uM)	5.26	5.43	4.29	4.31	3.73	3.7	5.3	3.87
Glucose 20mM+NO (200 uM)	1.64	2.18	2.2	2.67	1.13	2.56	3.31	4.18
Glucose 20mM+NO (2000 uM)	0.11	0.24	0.23	0.42	0.39	0.3	0.5

[truncated: 10 more sheets: Figure 3B, Figure 3C, Figure 3D, Figure 3E, Figure 4A, Figure 4B, Figure 4C, Figure 4D, Figure 4E, Figure 4F]
